# Supplementary material for: Selection of Indicator Bird Species as a Baseline for Knowledge Assessment in Biodiversity Survey Studies
Source: Animals (Basel). 2023 Jul 6;13(13):2230. doi: 10.3390/ani13132230 (PMC10340033; doi:10.3390/ani13132230)
Supplement: Supplementary file 1 [file animals-13-02230-s001.zip]

Archive with 2 entries (2 files):
- Supplementary S1.XLSX
- Supplementary S2.XLSX
