# Supplementary material for: Selection of Indicator Bird Species as a Baseline for Knowledge Assessment in Biodiversity Survey Studies
Source: Animals (Basel). 2023 Jul 6;13(13):2230. doi: 10.3390/ani13132230 (PMC10340033; doi:10.3390/ani13132230)
Supplement: Supplementary file 1 [file animals-13-02230-s001.zip › Supplementary S1.XLSX]

## Sheet: Sheet1
Scientific Name	Species	Garden Birdwatch	Bird of the Year	Ornitho	eBird	Breeding Bird Atlas	Club 300	Previous Studies	Books
Acanthis flammea	Common Redpoll	110
Accipiter gentilis	Northern Goshawk	83				1
Accipiter nisus	Eurasian Sparrowhawk	52			77	1	10	1	1
Acrocephalus arundinaceus	Great Reed Warbler	119				1
Acrocephalus paludicola	Aquatic Warbler		43
Acrocephalus palustris	Marsh Warbler					2
Acrocephalus schoenobaenus	Sedge Warbler					1
Acrocephalus scirpaceus	Eurasian Reed Warbler	112			82	2	1
Aegithalos caudatus	Long-tailed Tit	46	36		51	2	8	1	1
Aix galericulata	Mandarin Duck	91		29
Alauda arvensis	Eurasian Skylark	62	4	49	42	3	8	1	1
Alcedo atthis	Common Kingfisher	92	9	32	71		13	1	1
Alopochen aegyptiaca	Egyptian Goose	70			34		17
Anas acuta	Northern Pintail			46
Anas crecca	Eurasian Teal			3	53		10
Anas platyrhynchos	Mallard	27	45		7	2	17	5	5
Anser albifrons	Greater White-Fronted Goose			12
Anser anser	Greylag Goose	39			19	1	15
Anthus pratensis	Meadow Pipit				86	1	5
Anthus spinoletta	Water Pipit								1
Anthus trivialis	Tree Pipit	118				2
Apus apus	Common Swift	7	27		42	2	8	3	3
Aquila chrysaetos	Golden Eagle		46	20
Ardea alba	Great White Egret	106		6	44		15
Ardea cinerea	Grey Heron	51			15	1	15	1	1
Asio flammeus	Short-eared Owl		42
Asio otus	Long-eared Owl	94				1
Athene noctua	Little Owl	126	23
Aythya ferina	Common Pochard			31	58		7
Aythya fuligula	Tufted Duck	89			31	1	13
Bombycilla garrulus	Bohemian Waxwing							1	1
Branta canadensis	Canada Goose	60			50		12
Branta leucopsis	Barnacle Goose							1	1
Bubo bubo	Eurasian Eagle-Owl	127						1	1
Bucephala clangula	Common Goldeneye			2	80		2
Buteo buteo	Common Buzzard	35			13	1	17	3	3
Calidris alpina	Dunlin						2
Calidris canutus	Red Knot								1
Caprimulgus europaeus	Eurasian Nightjar			33
Carduelis carduelis	European Goldfinch	18	28		24	2	14	1	1
Certhia brachydactyla	Short-toed Treecreeper	55			40	2	9
Certhia familiaris	Eurasian Treecreeper	102				2
Charadrius dubius	Little Ringed Plover								1
Charadrius hiaticula	Common Ringed Plover			34
Chloris chloris	European Greenfinch	12		41	26	3	14	5	5
Chroicocephalus ridibundus	Black-headed Gull	67		47	28	2	14	2	2
Ciconia ciconia	White Stork	38	30		67		15	1	1
Ciconia nigra	Black Stork	116
Cinclus cinclus	White-throated Dipper	113				1		1	1
Circus aeruginosus	Western Marsh Harrier	121			81		11
Circus cyaneus	Hen Harrier								1
Coccothraustes coccothraustes	Hawfinch	41		48	69	2	6
Coleus monedula	Eurasian Jackdaw	23			39	1	14	2	2
Columba livia f. domestica	Feral Pigeon	17	5		35	2		1	1
Columba oenas	Stock Dove	74		8	92	1
Columba palumbus	Common Wood-Pigeon	9		43	4	3	13	2	2
Corvus corax	Common Raven	44			61	1	9
Corvus cornix	Hooded Crow	36		5	60	1	6	1	1
Corvus corone	Carrion Crow	14	49		3	2	10	3	3
Corvus frugilegus	Rook	20			75	1	12
Coturnix coturnix	Common Quail					1
Cuculus canorus	Common Cuckoo	49	19	9	66	1	10	1	1
Cyanistes caeruleus	Eurasian Blue Tit	5	8		5	3	15	5	5
Cygnus cygnus	Whooper Swan			16				1	1
Cygnus olor	Mute Swan	73			25	1	17
Delichon urbicum	Common House Martin	10	20	17	49	2	12
Dendrocopos major	Great Spotted Woodpecker	19	41		11	2	15	4	4
Dendrocoptes medius	Middle Spotted Woodpecker	87				1
Dryobates minor	Lesser Spotted Woodpecker	123				1
Dryocopus martius	Black Woodpecker	75			93	1	2
Emberiza calandra	Corn Bunting	130		23		1
Emberiza citrinella	Yellowhammer	42	39		32	3	9	1	1
Emberiza hortulana	Ortolan Bunting					1
Emberiza schoeniclus	Common Reed Bunting	128		10	55	2	6
Erithacus rubecula	European Robin	11	1		8	3	13	7	7
Falco columbarius	Merlin								1
Falco peregrinus	Peregrine Falcon	85					5
Falco subbuteo	Eurasian Hobby	108	18	14
Falco tinnunculus	Common Kestrel	32			27	1	16
Ficedula albicollis	Collared Flycatcher								1
Ficedula hypoleuca	European Pied Flycatcher	65		7		1
Fringilla coelebs	Common Chaffinch	13			6	3	14	6	6
Fringilla montifringilla	Brambling	95		21			5
Fulica atra	Eurasian Coot	61			17	1	13	2	2
Galerida cristata	Crested Lark		33
Gallinago gallinago	Common Snipe			50	97		5
Gallinula chloropus	Common Moorhen	78		30	45	1	14	1	1
Garrulus glandarius	Eurasian Jay	22	26	27	20	2	14	1	1
Grus grus	Common Crane	71			84		12
Haematopus ostralegus	Eurasian Oystercatcher	88				1	8
Haliaeetus albicilla	White-tailed Eagle	107					1
Hippolais icterina	Icterine Warbler	100		39		2
Hirundo rustica	Barn Swallow	16	2		29	2	14	2	2
Jynx torquilla	Eurasian Wryneck	104
Lanius collurio	Red-backed Shrike	105			99	1	7
Larus argentatus	European Herring Gull	66			65	1	11
Larus canus	Common Gull	80			85	1
Larus fuscus	Lesser Black-backed Gull	115				1
Larus michahellis	Yellow-legged Gull	122			87
Limosa limosa	Black-tailed Godwit							1	1
Linaria cannabina	Common Linnet	50	24		68	2	7
Locustella naevia	Common Grasshopper Warbler					1
Lophophanes cristatus	Crested Tit	64				2
Loxia curvirostra	Red Crossbill					1
Lullula arborea	Woodlark					1
Luscinia luscinia	Thrush Nightingale	117
Luscinia megarhynchos	Common Nightingale	43			91	1		1	1
Luscinia svecica	Bluethroat						2
Lyrurus tetrix	Black Grouse								1
Mareca penelope	Eurasian Wigeon			45	78		7
Mareca strepera	Gadwall				38		9
Mergus merganser	Common Merganser	111			72		10
Merops apiaster	European Bee-eater	79	40
Milvus migrans	Black Kite	81		11	90		6
Milvus milvus	Red Kite	25	11		47	1	13
Morus bassanus	Northern Gannet		34	25
Motacilla alba	White Wagtail	26	48		22	2	13	1	1
Motacilla cinerea	Grey Wagtail	98			89	1	5
Motacilla flava	Western Yellow Wagtail	90			76	1	8
Muscicapa striata	Spotted Flycatcher	69				2
Netta rufina	Red-crested Pochard				100
Numenius arquata	Eurasian Curlew		47				4
Oenanthe oenanthe	Northern Wheatear						5
Oriolus oriolus	Eurasian Golden Oriole	72	35			1
Pandion haliaetus	Osprey		50	4
Parus major	Great Tit	3		28	2	3	15	6	6
Passer domesticus	House Sparrow	1	6		14	3	12	5	5
Passer montanus	Eurasian Tree Sparrow	6	22		46	2	8
Perdix perdix	Grey Partridge	109	14			1		1	1
Periparus ater	Coal Tit	48			79	3	2	1	1
Pernis apivorus	European Honey Buzzard			18
Phalacrocorax carbo	Great Cormorant	76			16	1	16
Phasianus colchicus	Common Pheasant	59		42	64	2	15	1	1
Phoenicurus ochruros	Black Redstart	21	44		37	2	9	3	3
Phoenicurus phoenicurus	Common Redstart	28	12	15		1	10
Phylloscopus collybita	Common Chiffchaff	34			12	3	8	2	2
Phylloscopus sibilatrix	Wood Warbler	125				2
Phylloscopus trochilus	Willow Warbler	63		19	63	2	6
Pica pica	Common Magpie	8			10	2	15	6	6
Picus canus	Grey-headed Woodpecker	124		24		1
Picus viridis	Eurasian Green Woodpecker	40	31		30	1	13
Platalea leucorodia	Eurasian Spoonbill		15
Pluvialis apricaria	European Golden Plover		7	36
Podiceps cristatus	Great Crested Grebe	93			36	1	13	2	2
Podiceps nigricollis	Black-necked Grebe		21
Poecile montanus	Willow Tit	67				1
Poecile palustris	Marsh Tit	57			56	2	7	1	1
Prunella modularis	Dunnock	33			48	3	7
Psittacula eupatria	Alexandrine Parakeet	114
Psittacula krameri	Ring-necked Parakeet	56
Pyrrhula pyrrhula	Eurasian Bullfinch	30	25		59	2	9	2	2
Rallus aquaticus	Water Rail					1
Recurvirostra avosetta	Pied Avocet								1
Regulus ignicapilla	Common Firecrest	82			96	3
Regulus regulus	Goldcrest	97	38		70	3	10
Riparia riparia	Sand Martin	129				2
Saxicola rubetra	Whinchat		32			1	1
Saxicola rubicola	European Stonechat	120			95	1	6
Scolopax rusticola	Eurasian Woodcock					1
Serinus serinus	European Serin	45		37	98	2
Sitta europaea	Eurasian Nuthatch	29	37		23	3	14	3	3
Spatula clypeata	Northern Shoveler				73		9
Spinus spinus	Eurasian Siskin	54			62	1	3	1	1
Streptopelia decaocto	Eurasian Collared Dove	15			57	2	12	1	1
Streptopelia turtur	European Turtle Dove	77				1
Strix aluco	Tawny Owl	103		13		1		2	2
Sturnus vulgaris	Common Starling	4	17	22	9	3	14	4	4
Sylvia atricapilla	Eurasian Blackcap	24			21	3	10	1	1
Sylvia borin	Garden Warbler	53			94	2
Sylvia communis	Common Whitethroat	84			74	2	2
Sylvia curruca	Lesser Whitethroat	58		44		2
Tachybaptus ruficollis	Little Grebe				54	1	9
Tadorna ferruginea	Ruddy Shelduck	101
Tadorna tadorna	Common Shelduck				88		10
Tetrao urogallus	Western Capercaillie		16
Tringa totanus	Common Redshank			26		1	3
Troglodytes troglodytes	Eurasian Wren	31	29		18	3	14	1	1
Turdus iliacus	Redwing			1			2
Turdus merula	Eurasian Blackbird	2	10	38	1	3	15	7	7
Turdus philomelos	Song Thrush	37		40	33	3	11
Turdus pilaris	Fieldfare	47			41	2	7
Turdus viscivorus	Mistle Thrush	96			83	2	6
Tyto alba	Barn Owl					1
Upupa epops	Eurasian Hoopoe	99	13
Vanellus vanellus	Northern Lapwing	86	3	35	52	1	13	1	1
