# Supplementary material for: Selection of Indicator Bird Species as a Baseline for Knowledge Assessment in Biodiversity Survey Studies
Source: Animals (Basel). 2023 Jul 6;13(13):2230. doi: 10.3390/ani13132230 (PMC10340033; doi:10.3390/ani13132230)
Supplement: Supplementary file 1 [file animals-13-02230-s001.zip › Supplementary S2.XLSX]

## Sheet: Tabelle1
		EFA with experts		EFA without experts		golden 50
scientific name	english name	rank	z-value	rank	z-value	rank
Turdus merula	Eurasian Blackbird	1	2.926	1	-3.122	3
Parus major	Great Tit	2	2.638	2	-2.79871	4
Cyanistes caeruleus	Eurasian Blue Tit	3	2.585	3	-2.72338	11
Fringilla coelebs	Common Chaffinch	4	2.569	4	-2.71952	2
Erithacus rubecula	European Robin	5	2.508	5	-2.64147	8
Sturnus vulgaris	Common Starling	6	2.378	6	-2.48496	7
Passer domesticus	House Sparrow	7	2.375	7	-2.48127	13
Anas platyrhynchos	Mallard	8	2.242	8	-2.32889	12
Dendrocopos major	Great Spotted Woodpecker	9	2.11	9	-2.17278	10
Chloris chloris	European Greenfinch	10	2.07	10	-2.14137	23
Pica pica	Common Magpie	11	1.833	11	-1.86775	1
Sitta europaea	Eurasian Nuthatch	12	1.764	12	-1.77865	33
Corvus corone	Carrion Crow	13	1.754	13	-1.76865	31
Buteo Buteo	Common Buzzard	14	1.749	14	-1.75257	17
Columba palumbus	Common Wood Pigeon	15	1.689	15	-1.70045	34
Phoenicurus ochruros	Black Redstart	16	1.646	16	-1.63771	32
Sylvia atricapilla	Eurasian Blackcap	17	1.549	17	-1.53486	35
Phylloscopus collybita	Common Chiffchaff	18	1.443	18	-1.41915	38
Troglodytes troglodytes	Eurasian Wren	19	1.389	19	-1.3435	21
Carduelis carduelis	European Goldfinch	20	1.386	20	-1.33077	18
Motacilla alba	White Wagtail	21	1.382	21	-1.33044	15
Alauda arvensis	Eurasian Skylark	22	1.359	22	-1.30432	24
Apus apus	Common Swift	23	1.329	23	-1.27258	29
Hirundo rustica	Barn Swallow	24	1.328	24	-1.26162	16
Garrulus glandarius	Eurasian Jay	25	1.325	25	-1.26055	6
Emberiza citronella	Yellowhammer	26	1.242	26	-1.17872	36
Ardea cinerea	Grey Heron	27	1.218	27	-1.13809	14
Milvus milvus	Red Kite	28	1.167	30	-1.06583	28
Columba livia f. domestica	Feral Pigeon	29	1.15	29	-1.12228	26
Fulica atra	Eurasian Coot	30	1.133	31	-1.04421	40
Falco tinnunculus	Common Kestrel	31	1.124	32	-1.02594	25
Pyrrhula pyrrhula	Eurasian Bullfinch	32	1.097	33	-1.00132	22
Delichon urbicum	Common House Martin	33	1.057	34	-0.946	19
Passer montanus	Eurasian Tree sparrow	34	1.022	28	-1.12271
Vanellus vanellus	Northern Lapwing	35	0.942	37	-0.80574	37
Picus viridis	European Green Woodpecker	36	0.921	38	-0.78759	42
Chroicocephalus ridibundus	Black-headed Gull	37	0.883	39	-0.76301	45
Anser answer	Greylag Goose	38	0.883	36	-0.82255	20
Cygnus olor	Mute Swan	39	0.87	41	-0.73322	9
Podiceps cristatus	Great Crested Grebe	40	0.803	44	-0.66217	48
Streptopelia decaocto	Eurasian Collared Dove	41	0.777	42	-0.70834
Ciconia Ciconia	White Stork	42	0.702	49	-0.52643	5
Turdus philomelos	Song Thrush	43	0.694	35	-0.83545	47
Coccothraustes coccothraustes	Hawfinch	44	0.689	40	-0.74849
Cuculus canorus	Common Cuckoo	45	0.66	51	-0.48686	27
Phalacrocorax carbo	Great Cormorant	46	0.657	50	-0.49071	39
Coleus monedula	Eurasian Jackdaw	47	0.614	46	-0.58919	41
Phoenicurus phoenicurus	Common Redstart	48	0.58	53	-0.45926
Aegithalos caudatus	Long-tailed Tit	49	0.576	47	-0.54665
Turdus pilaris	Fieldfare	50	0.573	52	-0.47665
Certhia brachydactyla	Short-toed Treecreeper	51	0.572	54	-0.40083
Periparus ater	Coal Tit	52	0.564	43	-0.69001
Alcedo atthis	Common Kingfisher	53	0.515	58	-0.30698	30
Accipiter nisus	Eurasian Sparrowhawk	54	0.47	56	-0.34797
Phasianus colchicus	Common Pheasant	55	0.45	61	-0.261	46
Regulus regulus	Goldcrest	56	0.449	57	-0.33156
Prunella modularis	Dunnock	57	0.431	48	-0.53502
Aythya fuligula	Tufted Duck	58	0.425	55	-0.36698
Grus grus	Common Crane	59	0.409	60	-0.26649	43
Poecile palustris	Marsh Tit	60	0.386	45	-0.61968
Gallinula chloropus	Common Moorhen	61	0.357	62	-0.21798
Acrocephalus scirpaceus	Eurasian Reed Warbler	62	0.289	66	-0.14807
Luscinia megarhynchos	Common Nightingale	63	0.282	68	-0.1288	44
Corvus cornix	Hooded Crow	64	0.154	67	-0.13267
Alopochen aegyptiaca	Egyptian Goose	65	0.117	82	-0.06573
Larus argentatus	European Herring Gull	66	0.107	70	-0.07159
Corvus corax	Common Raven	67	0.102	64	-0.21037	49
Strix aluco	Tawny Owl	68	0.084	87	-0.1717
Haematopus ostralegus	Eurasian Oystercatcher	69	0.051	77	-0.00597
Linaria cannabina	Common Linnet	70	0.044	59	-0.28881
Spinus spinus	Eurasian Siskin	71	0.04	63	-0.21745
Lophophanes cristatus	Crested Tit	72	0.037	71	-0.06587
Phylloscopus trochilus	Willow Warbler	73	0.027	65	-0.20499
Ardea alba	Great White Egret	74	0.021	79	-0.03295
Regulus ignicapilla	Common Firecrest	75	0.013	78	-0.02463
Emberiza schoeniclus	Common Reed Bunting	76	-0.017	76	-0.01121
Dryocopus martius	Black Woodpecker	77	-0.031	84	-0.08377
Serinus serinus	European Serin	78	-0.059	72	-0.02811
Fringilla montifringilla	Brambling	79	-0.068	83	-0.06693
Oriolus oriolus	Eurasian Golden Oriole	80	-0.074	90	-0.21927
Perdix perdix	Grey Partridge	81	-0.079	93	-0.30127
Lanius collurio	Red-backed Shrike	82	-0.116	92	-0.25602
Saxicola rubicola	European Stonechat	83	-0.131	69	-0.08323
Sylvia borin	Garden Warbler	84	-0.133	75	-0.01433
Tyto alba	Barn Owl	85	-0.134		-0.43235
Motacilla flava	Western Yellow Wagtail	86	-0.139	86	-0.13847
Branta canadensis	Canada Goose	87	-0.168	88	-0.17863	50
Motacilla cinerea	Grey Wagtail	88	-0.175	89	-0.17871
Muscicapa striata	Spotted Flycatcher	89	-0.19	73	-0.01888
Corvus frugilegus	Rook	90	-0.196	81	-0.06031
Sylvia communis	Common Whitethroat	91	-0.202	74	-0.0152
Tachybaptus ruficollis	Little Grebe	92	-0.224	94	-0.30624
Sylvia curruca	Lesser Whitethroat	93	-0.242	80	-0.03934
Accipiter gentilis	Northern Goshawk	94	-0.292	97	-0.39254
Psittacula krameria	Ring-necked Parakeet	95	-0.296		-0.61817
Turdus viscivorus	Mistle Thrush	96	-0.297	85	-0.09592
Aythya ferina	Common Pochard	97	-0.345		-0.45335
Columba oenas	Stock Dove	98	-0.409	91	-0.23854
Cinclus cinclus	White-throated Dipper	99	-0.425		-0.4741
Upupa epops	Eurasian Hoopoe	100	-0.462		-0.75279
Bombycilla garrulus	Bohemian Waxwing	101	-1.014		1.08815
Caprimulgus europaeus	Eurasian Nightjar	102	-1.237		1.347
